# Supplementary material for: Atorvastatin alters the expression of genes related to bile acid metabolism and circadian clock in livers of mice
Source: PeerJ. 2017 May 18;5:e3348. doi: 10.7717/peerj.3348 (PMC5438592; doi:10.7717/peerj.3348)
Supplement: Supplemental Information 2 [file peerj-05-3348-s003.xls]

## Sheet: weight gain
						body weight gain
						Days after atorvastatin administration
		0	3	6	8	12	15	18	21	24	27	30
	Control	0	2.75	5.775	6.85	8.075	8.175	8.225	8.025	8.175	8.575	9.925
	Statin 10	0	1.9	3.72	5.06	6.86	7.6	7.98	8.94	9.38	9.82	10.18
	Statin 30	0	2.76	5.38	6.7	8.58	9.32	10.02	10.56	11.34	10.44	9.94
	Statin 100	0	1.76	3.46	4.24	5.26	6.26	6.66	7.88	7.98	8.42	8.68

## Sheet: Liver index
	Liver index	mean	stdev
	Control	0.0481	0.0027786
	Statin 10	0.0484	0.0041693
	Statin 30	0.0506	0.0049515
	Statin 100	0.0491	0.0021118

## Sheet: ALT
	ALT	mean	stdev
	Control	47.8522	16.3021
	Statin 10	48.2906	30.7196
	Statin 30	33.1305	12.0519
	Statin 100	77.338	31.6509

## Sheet: PCR
			Cyp7a1	mean	stem		FXR	mean	stem		SHP	mean	stem
			control	100	24.548		control	100	38.5919		control	100	25.34
			Statin 10	2617.22	518.312		Statin 10	225.887	16.2567		Statin 10	232.583	59.1507
			Statin 30	3381.02	959.158		Statin 30	416.364	122.734		Statin 30	479.608	82.9483
			Statin 100	1404.52	372.227		Statin 100	280.974	49.4478		Statin 100	295.672	58.5433
			MT-1	mean	stem		EGR-1	mean	stem
			control	100	15		control	100	22.4679
			Statin 10	2031	518		Statin 10	5587.04	2429.45
			Statin 30	2153	224		Statin 30	5390.02	2303.44
			Statin 100	797	190		Statin 100	3291.82	681.581
			Ntcp	mean	stem		Bsep	mean	stem		OST-α	mean	stem		OST-β	mean	stem
			control	100	11.7189		control	100	17.5289		control	100	27.3402		control	100	20.8345
			Statin 10	70.8211	4.36871		Statin 10	56.2612	10.015		Statin 10	30.6704	5.86231		Statin 10	58.8449	12.6887
			Statin 30	56.2308	6.36846		Statin 30	45.7511	9.66259		Statin 30	36.4312	16.9553		Statin 30	28.884	5.56579
			Statin 100	55.3643	10.9775		Statin 100	78.6988	8.87168		Statin 100	20.1372	3.53814		Statin 100	44.8645	6.44834
			Bmal1	mean	stem		Npas2	mean	stem
			control	100	19.9289		control	100	41.2136
			Statin 10	290.126	53.7996		Statin 10	743.004	144.674
			Statin 30	304.068	53.8012		Statin 30	739.635	170.053
			Statin 100	174.693	37.9455		Statin 100	419.175	106.196
			Cry1	mean	stem		Per2	mean	stem		Per3	mean	stem
			control	100	14.4578		control	100	11.0558		control	100	24.0999
			Statin 10	113.712	36.536		Statin 10	28.7558	5.89464		Statin 10	34.5439	4.6247
			Statin 30	70.867	11.5788		Statin 30	33.419	4.97377		Statin 30	30.0875	7.5107
			Statin 100	73.1184	19.2946		Statin 100	22.7915	2.89646		Statin 100	31.9061	5.1046
			Dbp	mean	stem		Nr1d1	mean	stem		Tef	mean	stem
			control	100	31.5047		control	100	17.1086		control	100	20.9334
			Statin 10	15.2003	4.65654		Statin 10	65.15	11.6288		Statin 10	45.004	9.5603
			Statin 30	7.44087	1.41105		Statin 30	73.862	9.69176		Statin 30	60.17	20.5413
			Statin 100	7.11628	1.23118		Statin 100	73.1793	16.884		Statin 100	47.2755	9.4363
