# Supplementary material for: Atorvastatin alters the expression of genes related to bile acid metabolism and circadian clock in livers of mice
Source: PeerJ. 2017 May 18;5:e3348. doi: 10.7717/peerj.3348 (PMC5438592; doi:10.7717/peerj.3348)
Supplement: Data S1 [file peerj-05-3348-s004.xls]

## Sheet: Body weight
control	2	5	8	11	14	17	20	23	26	29	2
1	26.4	29.3	32.5	33.1	33.5	33.7	33.8	34	34.3	34.6	34.2
2	29.1	31.7	33.8	34.7	37.2	37.2	37.1	37.7	38	38.4	38.6
3	28.8	31.1	35.2	36.3	36.8	36.9	37	35	34.5	33.8	38.2
4	30.3	33.5	36.2	37.9	39.4	39.5	39.6	40.1	40.5	42.1	43.3
mean	28.65	31.4	34.425	35.5	36.725	36.825	36.875	36.7	36.825	37.225	38.575
stdev	1.63401	1.73205	1.61735	2.06559	1.21749	2.3852	1.1884	2.75318	2.98147	3.81958	3.72413
statin 10	2	5	8	11	14	17	20	23	26	29	2
1	25.1	28.3	31.7	33.4	35.8	37.2	38.5	39.1	40.9	41.7	42.5
2	28.2	30.5	31.7	33.2	34.9	35.5	36.5	37.6	37.4	37.7	37.9
3	31.1	33.1	34.1	34.9	36.2	36.8	37	37.3	37.6	38.3	38.9
4	28	29.4	28.2	30	33.3	34.5	34.4	37.1	37.2	37.7	38
5	28.7	29.3	34	34.9	35.2	35.1	34.6	34.7	34.9	34.8	34.7
mean	28.22	30.12	31.94	33.28	35.08	35.82	36.2	37.16	37.6	38.04	38.4
stdev	2.13939	1.83902	2.39854	2.00175	1.11669	1.14324	1.71901	1.58367	2.1436	2.45927	2.79106
statin 30	2	5	8	11	14	17	20	23	26	29	2
1	30.2	32.3	32.5	34.7	37.1	38.1	38.6	38.2	39.3	39.7	40.1
2	36.8	40.6	44.9	45.8	47.4	47.8	48.6	48.4	49.8	45	42.9
3	29.6	31	33.5	34.4	35.4	36	36.5	37.4	38.7	38.7	38.6
4	24.7	28.6	32	33.5	35.7	36.4	36.5	37.4	37.6	38	38.2
5	28.9	31.5	34.2	35.3	37.5	38.5	40.1	41.6	41.5	41	40.1
mean	30.04	32.8	35.42	36.74	38.62	39.36	40.06	40.6	41.38	40.48	39.98
stdev	4.35121	4.57329	5.36815	5.10617	4.98869	4.83766	5.01029	4.69255	4.91701	2.76713	1.84581
statin 100	2	5	8	11	14	17	20	23	26	29	2
1	29.6	30.4	32.7	33.8	35.7	36	34.8	37.2	36.9	37.4	37.8
2	33	33.9	36.1	31.8	30.1	33.5	35.5	36.1	36.8	37.6	38.1
3	30.2	34.7	35.8	37.9	39.9	40.2	40	41.1	40.8	40.8	40.9
4	31.9	32.3	33.1	35.2	37.5	38	38.5	40.7	40	40	39.9
5	33	35.2	37.3	40.2	40.8	41.3	42.2	42	43.1	44	44.4
mean	31.54	33.3	35	35.78	36.8	37.8	38.2	39.42	39.52	39.96	40.22
stdev	1.57734	1.95832	2.0025	3.32145	4.24853	3.15357	3.0895	2.60135	2.69017	2.69963	2.66402

## Sheet: Liver index
	body weight	liver weight	mean	stdev	liver index	mean	stdev
comtrol1	34.2	1.671	1.8495	0.148657	0.0488596	0.0480543	0.00277859
comtrol2	38.6	1.783			0.0461917
comtrol3	38.2	1.972			0.051623
comtrol4	43.3	1.972			0.0455427
statin 10-1	42.5	1.997	1.8602	0.220472	0.0469882	0.0484084	0.00416933
statin 10-2	37.9	1.655			0.0436675
statin 10-3	38.9	2.108			0.0541902
statin 10-4	38	1.938			0.051
statin 10-5	34.7	1.603			0.046196
statin 30-1	40.1	1.862	2.0296	0.288895	0.0464339	0.0506129	0.00495149
statin 30-2	42.9	2.515			0.0586247
statin 30-3	38.6	1.943			0.0503368
statin 30-4	38.2	1.78			0.0465969
statin 30-5	40.1	2.048			0.0510723
statin 100-1	37.8	1.845	1.9772	0.180003	0.0488095	0.0491271	0.00211175
statin 100-2	38.1	1.943			0.0509974
statin 100-3	40.9	1.932			0.0472372
statin 100-4	39.9	1.875			0.0469925
statin 100-5	44.4	2.291			0.0515991

## Sheet: ALT
		ALT (KU)	mean	stdev
	control 1	50.0638	47.8522	16.3021
	control 2	69.9687
	control 3	37.6006
	control 4	33.7757
	statin 10-1	20.7608	48.2906	30.7196
	statin 10-2	63.1697
	statin 10-3	92.134
	statin 10-4	46.6004
	statin 10-5	18.7882
	statin 30-1	31.0885	33.1305	12.0519
	statin 30-2	48.9041
	statin 30-3	16.3739
	statin 30-4	30.0245
	statin 30-5	39.2613
	statin 100-1	95.5559	77.338	31.6509
	statin 100-2	114.126
	statin 100-3	71.8528
	statin 100-4	29.495
	statin 100-5	75.6605

## Sheet: PCR-CYP7a1
β-actin	ct	10月份数据		average	dct	2^(-dCt)	ct		average	dct	2^(-dCt)	normalize	mean
control	21.299	21.299	21.1477	21.2234	-1.20662	2.30796	27.2542	27.2542	27.2542	4.8042	0.0357925	0.0155083	0.0245198	0.0101808
control	23.8237	23.8237	24.0099	23.9168	1.48677	0.356811	28.2302	28.2302	28.2302	5.78025	0.0181958	0.0509957	100	42.1782
control	23.1976	23.1976	23.1281	23.1629	0.732856	0.601711	31.402	31.402	31.402	8.95203	0.00201916	0.00335569
control	23.0571	23.0571	23.1183	23.0877	0.637693	0.64274	28.2349	28.2349	28.2349	5.78486	0.0181378	0.0282195
statin 10	24.1157	24.1157	24.4144	24.2651	1.81506	0.284192	25.7378	25.7378	25.7378	3.28778	0.102395	0.360303	0.652448	0.221333
statin 10	24.1097	24.1097	23.9731	24.0414	1.5914	0.33185	23.4687	23.4687	23.4687	1.01872	0.493554	1.48728	2703.03	916.963
statin 10	23.5526	23.5526	23.6326	23.5926	1.1426	0.452942	24.1429	24.1429	24.1429	1.69285	0.309315	0.682902
statin 10	24.8807	24.8807	25.3933	25.137	2.68703	0.155283	26.1575	26.1575	26.1575	3.70753	0.0765461	0.492947
statin 10	24.7464	24.7464	24.3044	24.5254	2.07539	0.237272	26.5915	26.5915	26.5915	4.14149	0.0566614	0.238804
statin 30	23.1403	23.1403	23.4911	23.3157	0.865733	0.548768	22.1411	22.1411	22.1411	-0.308905	1.23877	2.25736	0.73816	0.380503
statin 30	21.2875	21.2875	21.7109	21.4992	-0.95078	1.93292	23.1732	23.1732	23.1732	0.723152	0.605772	0.313398	3375.8	1576.39
statin 30	21.6121	21.6121	22.1279	21.87	-0.579986	1.49484	23.6053	23.6053	23.6053	1.15528	0.448978	0.300353
statin 30	21.8369	21.8369	22.4299	22.1334	-0.316587	1.24538	23.4239	23.4239	23.4239	0.973872	0.509138	0.408821
statin 30	20.7624	20.7624	21.2768	21.0196	-1.43041	2.69523	22.3029	22.3029	22.3029	-0.147149	1.10738	0.410866
statin 100	21.3216	21.3216	22.1786	21.7501	-0.699865	1.62435	21.8135	22.431	22.1223	-0.327729	1.25504	0.772638	0.375127	0.135895
statin 100	19.3595	19.3595	20.8357	20.0976	-2.35239	5.10671	22.0239	23.0229	22.5234	0.0734301	0.950376	0.186103	1554.12	563.001
statin 100	19.8079	19.8079	19.9152	19.8615	-2.58846	6.01458	22.8972	23.6131	23.2551	0.805147	0.572304	0.0951527
statin 100	21.6261	21.6261	21.5947	21.6104	-0.839581	1.78953	22.2642	22.297	22.2806	-0.1694	1.12459	0.628428
statin 100	21.1199	21.1199	21.0938	21.1068	-1.34316	2.53707	22.9559	23.9998	23.4778	1.02784	0.490443	0.193311

## Sheet: PCR-FXR
β-actin	ct			average	dct	2^(-dCt)	fxr		average	dct	2^(-dCt)		normalize
control	21.299	21.299	21.1477	21.2234	-1.22662	2.34018	23.2981	23.2981	23.2981	0.848061	0.555531	0.237388	0.0831239	0.0335305
control	23.8237	23.8237	24.0099	23.9168	1.46677	0.361792	29.0498	29.0498	29.0498	6.59979	0.0103101	0.0284974	100	40.3379
control	23.1976	23.1976	23.1281	23.1629	0.712856	0.610111	27.4146	27.4146	27.4146	4.96457	0.0320269	0.0524936
control	23.0571	23.0571	23.1183	23.0877	0.637693	0.64274	28.6827	28.6827	28.6827	6.23275	0.0132971	0.0206881
control	21.3299	21.3299	21.1477	21.2388	-1.21117	2.31525	23.331	23.331	23.331	0.880973	0.543001	0.234532
control	24.0321	24.0321	24.0099	24.021	1.57096	0.336584	29.0136	29.0136	29.0136	6.5636	0.0105721	0.03141
control	23.3856	23.3856	23.2589	23.3222	0.872245	0.546296	28.0797	28.0797	28.0797	5.62973	0.0201968	0.0369704
control	23.2046	23.2046	23.0762	23.1404	0.690377	0.619692	28.5819	28.5819	28.5819	6.13186	0.0142602	0.0230117
statin 10	24.1157	24.1157	24.4144	24.2651	1.81506	0.284192	26.2959	26.2959	26.2959	3.84587	0.069547	0.244718	0.196261	0.0141245
statin 10	24.1097	24.1097	23.9731	24.0414	1.5914	0.33185	25.8634	25.8634	25.8634	3.41341	0.093856	0.282827	225.887	16.2567
statin 10	23.5526	23.5526	23.6326	23.5926	1.1426	0.452942	26.2683	26.2683	26.2683	3.81833	0.0708872	0.156504
statin 10	24.8807	24.8807	25.3933	25.137	2.68703	0.155283	27.7461	27.7461	27.7461	5.29607	0.0254521	0.163908
statin 10	24.7464	24.7464	24.3044	24.5254	2.07539	0.237272	27.0132	27.0132	27.0132	4.56321	0.0422996	0.178275
statin 10	24.2314	24.2314	24.1318	24.1816	1.73157	0.301124	26.5096	26.5096	26.5096	4.05964	0.059969	0.199151
statin 10	23.9058	23.9058	23.9068	23.9063	1.45631	0.364425	26.4703	26.4703	26.4703	4.02033	0.0616256	0.169104
statin 10	25.4421	25.4421	25.4844	25.4633	3.01328	0.123855	27.9729	27.9729	27.9729	5.52288	0.0217495	0.175604
statin 30	23.1403	23.1403	23.4911	23.3157	0.865733	0.548768	23.066	23.066	23.066	0.615988	0.652483	1.189	0.361757	0.106637
statin 30	21.2875	21.2875	21.7109	21.4992	-0.95078	1.93292	23.9238	23.9238	23.9238	1.47378	0.360038	0.186267	416.364	122.734
statin 30	21.6121	21.6121	22.1279	21.87	-0.579986	1.49484	23.6757	23.6757	23.6757	1.22574	0.427577	0.286036
statin 30	21.8369	21.8369	22.4299	22.1334	-0.316587	1.24538	24.4746	24.4746	24.4746	2.02455	0.245781	0.197354
statin 30	20.7624	20.7624	21.2768	21.0196	-1.43041	2.69523	22.386	23.4454	23.4454	0.995357	0.501612	0.186111
statin 30	23.2535	23.2535	23.4493	23.3514	0.901433	0.535355	23.7739	23.7739	23.7739	1.3239	0.399454	0.746149
statin 30	21.6179	21.6179	21.5142	21.5661	-0.883941	1.84541	23.7256	23.7256	23.7256	1.27565	0.41304	0.22382
statin 30	22.0959	22.0959	22.0681	22.082	-0.367996	1.29056	24.4461	24.4461	24.4461	1.99605	0.250685	0.194245
statin 30	22.2919	22.2919	22.3777	22.3348	-0.115215	1.08314	24.5479	24.5479	24.5479	2.09786	0.233605	0.215674
statin 30	21.1262	21.1262	21.0166	21.0714	-1.3786	2.60017	23.4454	23.4454	23.4454	0.995357	0.501612	0.192915
statin 100	21.3216	21.3216	22.1786	21.7501	-0.699865	1.62435	22.7343	22.7343	22.7343	0.284269	0.821157	0.505529	0.244124	0.0429626
statin 100	19.3595	19.3595	20.8357	20.0976	-2.35239	5.10671	23.3246	23.3246	23.3246	0.874552	0.545423	0.106805	280.974	49.4478
statin 100	19.8079	19.8079	19.9152	19.8615	-2.58846	6.01458	21.9152	21.9152	21.9152	-0.534837	1.44878	0.240878
statin 100	21.6261	21.6261	21.5947	21.6104	-0.839581	1.78953	24.073	24.073	24.073	1.62298	0.324665	0.181425
statin 100	21.1199	21.1199	21.0938	21.1068	-1.34316	2.53707	23.127	23.127	23.127	0.677016	0.625457	0.246528
statin 100	22.4606	22.4606	22.1786	22.3196	-0.130379	1.09458	23.5597	23.5597	23.5597	1.10969	0.463393	0.423352
statin 100	21.2742	19.3595	20.8357	20.0976	-2.35239	5.10671	24.1092	24.1092	24.1092	1.65917	0.316621	0.0620011
statin 100	20.1118	20.1118	19.8553	19.9836	-2.46644	5.5268	22.3103	21.9152	21.9152	-0.534837	1.44878	0.262137
statin 100	21.7064	21.7064	21.7765	21.7415	-0.70855	1.63416	23.6665	23.6665	23.6665	1.21655	0.430311	0.263323
statin 100	21.3433	21.3433	21.1047	21.224	-1.22599	2.33917	23.9681	23.9681	23.9681	1.51811	0.349143	0.149259

## Sheet: PCR-SHP
β-actin	ct	average	dct	2^(-dCt)	fxr	average	dct	2^(-dCt)		normalize
control 1	20.1426	20.1426	0.862595	0.549963	25.389	25.389	6.109	0.014488	2.63436	3.01295	0.763481
control 2	19.6586	19.6586	0.378636	0.769164	25.8777	25.8777	6.59767	0.0103253	1.34241	100	25.34
control 3	18.8485	18.8485	-0.431506	1.34864	23.1624	23.1624	3.88242	0.0678069	5.0278
control 4	19.0588	19.0588	-0.221186	1.16569	24.0952	24.0952	4.81517	0.0355212	3.04722
statin 10-1	21.2192	21.2192	1.93923	0.260755	26.2663	26.2663	6.9863	0.00788705	3.02469	7.00761	1.78218
statin 10-2	19.4053	19.4053	0.125271	0.916832	23.4633	23.4633	4.18328	0.0550435	6.00366	232.583	59.1507
statin 10-3	19.9526	19.9526	0.672608	0.627371	24.4023	24.4023	5.12225	0.028711	4.5764
statin 10-4	19.2202	19.2202	-0.0598421	1.04235	22.1319	22.1319	2.85193	0.138511	13.2883
statin 10-5	19.4765	19.4765	0.19647	0.872683	23.0944	23.0944	3.81441	0.0710799	8.14499
statin 30-1	20.4428	20.4428	1.16278	0.446651	22.8424	22.8424	3.56243	0.0846448	18.951	14.4503	2.49919
statin 30-2	20.5932	20.5932	1.31318	0.402432	24.4229	24.4229	5.14292	0.0283027	7.03291	479.607	82.9483
statin 30-3	19.0881	19.0881	-0.191933	1.14229	21.3391	21.3391	2.05906	0.239972	21.0079
statin 30-4	19.8098	19.8098	0.529843	0.69263	22.785	22.785	3.50499	0.0880829	12.7172
statin 30-5	19.7215	19.7215	0.441453	0.736393	22.7165	22.7165	3.43654	0.092363	12.5426
statin 100-1	19.6572	19.6572	0.377153	0.769956	22.4846	22.4846	3.20465	0.108469	14.0877	8.90844	1.76388
statin 100-2	19.0616	19.0616	-0.218357	1.16341	22.0988	22.0988	2.81879	0.141729	12.1822	295.672	58.5433
statin 100-3	19.6451	19.6451	0.365107	0.776411	23.6357	23.6357	4.35568	0.0488438	6.29097
statin 100-4	19.9031	19.9031	0.623093	0.649278	24.1258	24.1258	4.84577	0.0347758	5.35607
statin 100-5	19.4686	19.4686	0.188619	0.877445	23.3845	23.3845	4.10449	0.0581333	6.62529

## Sheet: PCR-MT1
β-actin	ct			average	dct	2^(-dCt)	mt1		average	dct	2^(-dCt)		normalize
control	21.299	21.299	21.1477	21.2234	-1.22662	2.34018	22.5	22.5	22.5	0.07	0.952638	0.407079	0.724879	0.246597
control	23.8237	23.8237	24.0099	23.9168	1.46677	0.361792	24	24	24	1.57	0.336808	0.930944	100	14.4546
control	23.1976	23.1976	23.1281	23.1629	0.712856	0.610111	25.1885	25.1885	25.1885	2.75846	0.147782	0.242222
control	23.0571	23.0571	23.1183	23.0877	0.637693	0.64274	22.668	22.668	22.668	0.237953	0.847947	1.31927
statin 10	24.1157	24.1157	24.4144	24.2651	1.81506	0.284192	20.6823	20.6823	20.6823	-1.74768	3.35819	11.8166	14.724	8.84044	0.164528
statin 10	24.1097	24.1097	23.9731	24.0414	1.5914	0.33185	25	25	25	2.57	0.168404	0.507471	2031.24	518.195
statin 10	23.5526	23.5526	23.6326	23.5926	1.1426	0.452942	20.9294	20.9294	20.9294	-1.50055	2.82951	6.24696
statin 10	24.8807	24.8807	25.3933	25.137	2.68703	0.155283	19.7834	19.7834	19.7834	-2.64658	6.2618	40.3251
statin 30	23.1403	23.1403	23.4911	23.3157	0.865733	0.548768	20	20	20	-2.43	5.38893	9.82007	15.6136	3.82505	0.0265667
statin 30	21.2875	21.2875	21.7109	21.4992	-0.95078	1.93292	19.5	19.5	19.5	-2.93	7.6211	3.9428	2153.96	224.211
statin 30	21.6121	21.6121	22.1279	21.87	-0.579986	1.49484	17.4352	17.4352	17.4352	-4.9948	31.8849	21.3301
statin 30	21.8369	21.8369	22.4299	22.1334	-0.316587	1.24538	17.4846	17.4846	17.4846	-4.94538	30.8112	24.7404
statin 30	20.7624	20.7624	21.2768	21.0196	-1.43041	2.69523	16.811	16.811	16.811	-5.61903	49.1469	18.2348
statin 100	21.3216	21.3216	22.1786	21.7501	-0.699865	1.62435	21.0849	21.0849	21.0849	-1.34507	2.54043	1.56396	5.0582	3.24786	0.278548
statin 100	19.3595	19.3595	20.8357	20.0976	-2.35239	5.10671	19.1951	19.1951	19.1951	-3.23489	9.41454	1.84356	697.8	190.378
statin 100	19.8079	19.8079	19.9152	19.8615	-2.58846	6.01458	20.1835	20.1835	20.1835	-2.24653	4.7454	0.788982
statin 100	21.6261	21.6261	21.5947	21.6104	-0.839581	1.78953	19.9429	19.9429	19.9429	-2.48713	5.6066	3.133
statin 100	21.1199	21.1199	21.0938	21.1068	-1.34316	2.53707	16.92	16.92	16.92	-5.51	45.5696	17.9615

## Sheet: PCR-EGR1
β-actin	ct			average	dct	2^(-dCt)	egr1		average	dct	2^(-dCt)		normalize
control	21.299	21.299	21.1477	21.2234	-1.22662	2.34018	27.8393	27.8393	27.8393	5.40931	0.0235308	0.0100551	0.00482232	0.00112757
control	23.8237	23.8237	24.0099	23.9168	1.46677	0.361792	31.3593	31.3593	31.3593	8.92926	0.00205128	0.00566978	100	22.4679
control	23.1976	23.1976	23.1281	23.1629	0.712856	0.610111	31.5848	31.5848	31.5848	9.15478	0.00175443	0.00287559
control	23.0571	23.0571	23.1183	23.0877	0.637693	0.64274	31.1167	31.1167	31.1167	8.68669	0.00242686	0.00377581
control	21.3299	21.3299	21.1477	21.2388	-1.21117	2.31525	27.9827	27.9827	27.9827	5.55269	0.0213047	0.00920188
control	24.0321	24.0321	24.0099	24.021	1.57096	0.336584	32.9196	32.9196	32.9196	10.4896	0.000695548	0.00206649
control	23.3856	23.3856	23.2589	23.3222	0.872245	0.546296	32.2304	32.2304	32.2304	9.8004	0.00112147	0.00205286
control	23.2046	23.2046	23.0762	23.1404	0.690377	0.619692	31.5596	31.5596	31.5596	9.12957	0.00178536	0.00288105
statin 10	24.1157	24.1157	24.4144	24.2651	1.81506	0.284192	27.4142	27.4142	27.4142	4.98423	0.0315935	0.11117	0.280389	0.121923
statin 10	24.1097	24.1097	23.9731	24.0414	1.5914	0.33185	28.4014	28.4014	28.4014	5.97139	0.015938	0.0480277	5587.04	2429.45
statin 10	23.5526	23.5526	23.6326	23.5926	1.1426	0.452942	27.0403	27.0403	27.0403	4.61027	0.0409423	0.0903919
statin 10	24.8807	24.8807	25.3933	25.137	2.68703	0.155283	25.3106	25.3106	25.3106	2.88056	0.135789	0.874465
statin 10	24.7464	24.7464	24.3044	24.5254	2.07539	0.237272	28.4417	28.4417	28.4417	6.01166	0.0154992	0.0653226
statin 10	24.2314	24.2314	24.1318	24.1816	1.73157	0.301124	28.9139	28.9139	28.9139	6.48385	0.0111729	0.037104
statin 10	23.9058	23.9058	23.9068	23.9063	1.45631	0.364425	27.4546	27.4546	27.4546	5.02462	0.0307213	0.0843008
statin 10	25.4421	25.4421	25.4844	25.4633	3.01328	0.123855	25.5444	25.5444	25.5444	3.11437	0.115473	0.932327
statin 30	23.1403	23.1403	23.4911	23.3157	0.865733	0.548768	27.0628	27.0628	27.0628	4.63277	0.0403085	0.0734528	0.270501	0.1156
statin 30	21.2875	21.2875	21.7109	21.4992	-0.95078	1.93292	27.033	27.033	27.033	4.603	0.0411489	0.0212885	5390.02	2303.44
statin 30	21.6121	21.6121	22.1279	21.87	-0.579986	1.49484	24.9612	24.9612	24.9612	2.53119	0.172995	0.115729
statin 30	21.8369	21.8369	22.4299	22.1334	-0.316587	1.24538	22.0862	22.0862	22.0862	-0.343795	1.26909	1.01904
statin 30	20.7624	20.7624	21.2768	21.0196	-1.43041	2.69523	23.1885	23.1885	23.1885	0.758471	0.591122	0.219322
statin 30	23.2535	23.2535	23.4493	23.3514	0.901433	0.535355	26.9789	26.9789	26.9789	4.54888	0.042722	0.0798012
statin 30	21.6179	21.6179	21.5142	21.5661	-0.883941	1.84541	27.0249	27.0249	27.0249	4.59493	0.0413797	0.022423
statin 30	22.0959	22.0959	22.0681	22.082	-0.367996	1.29056	25.69	25.69	25.69	3.26005	0.104383	0.0808817
statin 30	22.2919	22.2919	22.3777	22.3348	-0.115215	1.08314	22.495	22.495	22.495	0.0650182	0.955933	0.88256
statin 30	21.1262	21.1262	21.0166	21.0714	-1.3786	2.60017	23.4434	23.4434	23.4434	1.01342	0.49537	0.190515
statin 100	21.3216	21.3216	22.1786	21.7501	-0.699865	1.62435	24.2416	24.2416	24.2416	1.81165	0.284866	0.175372	0.165202	0.0342055
statin 100	19.3595	19.3595	20.8357	20.0976	-2.35239	5.10671	21.529	21.529	21.529	-0.901026	1.86739	0.365675	3291.82	681.581
statin 100	19.8079	19.8079	19.9152	19.8615	-2.58846	6.01458	21.3899	21.3899	21.3899	-1.04012	2.05639	0.341901
statin 100	21.6261	21.6261	21.5947	21.6104	-0.839581	1.78953	25.6126	25.6126	25.6126	3.18263	0.110137	0.0615451
statin 100	21.1199	21.1199	21.0938	21.1068	-1.34316	2.53707	24.0783	24.0783	24.0783	1.6483	0.319016	0.125742
statin 100	22.4606	22.4606	22.1786	22.3196	-0.130379	1.09458	25.1312	25.1312	25.1312	2.70124	0.15376	0.140474
statin 100	21.2742	19.3595	20.8357	20.0976	-2.35239	5.10671	22.6035	22.6035	22.6035	0.173536	0.886667	0.173628
statin 100	20.1118	20.1118	19.8553	19.9836	-2.46644	5.5268	22.9963	22.9963	22.9963	0.566286	0.675353	0.122196
statin 100	21.7064	21.7064	21.7765	21.7415	-0.70855	1.63416	26.2851	26.2851	26.2851	3.85508	0.0691045	0.0422875
statin 100	21.3433	21.3433	21.1047	21.224	-1.22599	2.33917	24.4805	24.4805	24.4805	2.05053	0.241396	0.103197

## Sheet: PCR-NTCP
β-actin	ct		average	dct	2^(-dCt)	Ntcp		Modify	dct	2^(-dCt)	normalize	Mean	SEM
control	18.1228	18.1228	18.1228	1.74283	0.298783	15.4125	15.4125	17	0.62	0.650671	217.774	174.617	20.4632
control	18.2576	18.2576	18.2576	1.87759	0.272139	17.5927	17.5927	17.5927	1.21274	0.43145	158.54	100	24.7334
control	17.1342	17.1342	17.1342	0.754157	0.592893	16.1238	16.1238	16.1238	-0.256193	1.19432	201.44
control	16.8968	16.8968	16.8968	0.51677	0.698935	16.943	16.943	16.943	0.562988	0.676899	96.8471
control	18.0612	18.0612	18.0612	1.6812	0.311824	17.5213	17.5213	17.5213	1.1413	0.453349	145.386
control	16.507	16.507	16.507	0.126999	0.915734	15.3198	15.3198	15.3198	-1.06022	2.08525	227.714
statin 10	16.0042	16.0042	16.0042	-0.375834	1.29759	15.5784	15.5784	15.5784	-0.80161	1.74305	134.33	123.666	7.62851
statin 10	16.0655	16.0655	16.0655	-0.314539	1.24361	15.918	15.918	15.918	-0.462032	1.37748	110.764	70.8211	4.36871
statin 10	15.9843	15.9843	15.9843	-0.395749	1.31563	16.0582	16.0582	16.0582	-0.321802	1.24989	95.0036
statin 10	16.367	16.367	16.367	-0.0130475	1.00908	15.9214	15.9214	15.9214	-0.458637	1.37424	136.187
statin 10	17.425	17.425	17.425	1.04498	0.484653	16.8842	16.8842	16.8842	0.504217	0.705043	145.474
statin 10	17.1114	17.1114	17.1114	0.731363	0.602334	16.8455	16.8455	16.8455	0.465503	0.724219	120.235
statin 30	16.7894	16.7894	16.7894	0.409392	0.752941	16.4434	16.4434	16.4434	0.0633562	0.957035	127.106	98.1885	11.1204
statin 30	15.1188	15.1188	15.1188	-1.26121	2.39697	15.8602	15.8602	15.8602	-0.519762	1.43372	59.8139	56.2308	13.441
statin 30	16.212	16.212	16.212	-0.167963	1.12347	15.8931	15.8931	15.8931	-0.486922	1.40145	124.743
statin 30	15.3261	15.3261	15.3261	-1.05389	2.07612	15.7355	15.7355	15.7355	-0.644509	1.56321	75.2946
statin 30	15.8139	15.8139	15.8139	-0.566057	1.48047	15.9298	15.9298	15.9298	-0.450212	1.36624	92.2842
statin 30	15.9721	15.9721	15.9721	-0.407924	1.32678	15.836	15.836	15.836	-0.54397	1.45798	109.889
statin 100	16.5559	16.5559	16.5559	0.175946	0.885187	15.9135	15.9135	15.9135	-0.466453	1.38171	156.092	96.6754	19.1685
statin 100	16.3764	16.3764	16.3764	-0.00361522	1.00251	16.6032	16.6032	16.6032	0.223231	0.856645	85.4501	55.3643	10.9775
statin 100	15.4893	15.4893	15.4893	-0.890724	1.85411	15.7751	15.7751	15.7751	-0.604909	1.52088	82.0278
statin 100	16.1751	16.1751	16.1751	-0.204903	1.15261	15.5645	15.5645	15.5645	-0.815548	1.75997	152.694
statin 100	15.4785	15.4785	15.4785	-0.901519	1.86803	16.4604	16.4604	16.4604	0.080358	0.945823	50.6321
statin 100	15.4336	15.4336	15.4336	-0.946439	1.92711	16.3453	16.3453	16.3453	-0.0347451	1.02438	53.1561

## Sheet: PCR-BSEP
β-actin	ct		average	dct	2^(-dCt)	ct		Modify	dct	2^(-dCt)	normalize	Mean	SEM
control	18.1228	18.1228	18.1228	1.74283	0.298783	17.1137	17.1137	18.2	1.82	0.283221	94.7917	64.9888	11.3918
control	18.2576	18.2576	18.2576	1.87759	0.272139	18.3171	18.3171	18.3171	1.93705	0.26115	95.9621	100	13.7691
control	17.1342	17.1342	17.1342	0.754157	0.592893	18.0233	18.0233	18.0233	1.64329	0.320126	53.9939
control	16.8968	16.8968	16.8968	0.51677	0.698935	19.1162	19.1162	19.1162	2.73625	0.150075	21.4719
control	18.0612	18.0612	18.0612	1.6812	0.311824	18.8111	18.8111	18.8111	2.43109	0.185425	59.4647
control	16.507	16.507	16.507	0.126999	0.915734	17.1453	17.1453	17.1453	0.765259	0.588348	64.2487
statin 10	16.0042	16.0042	16.0042	-0.375834	1.29759	19.162	19.162	19.162	2.78199	0.145391	11.2047	36.5635	6.50863
statin 10	16.0655	16.0655	16.0655	-0.314539	1.24361	17.9601	17.9601	17.9601	1.58009	0.334461	26.8943	56.2612	10.015
statin 10	15.9843	15.9843	15.9843	-0.395749	1.31563	17.3723	17.3723	17.3723	0.992318	0.502669	38.2076
statin 10	16.367	16.367	16.367	-0.0130475	1.00908	17.7735	17.7735	17.7735	1.39346	0.38065	37.7223
statin 10	17.425	17.425	17.425	1.04498	0.484653	18.4156	18.4156	18.4156	2.03557	0.243912	50.3271
statin 10	17.1114	17.1114	17.1114	0.731363	0.602334	17.9732	17.9732	17.9732	1.59321	0.331434	55.0249
statin 30	16.7894	16.7894	16.7894	0.409392	0.752941	17.6136	17.6136	17.6136	1.23357	0.425264	56.4805	29.7331	6.27964
statin 30	15.1188	15.1188	15.1188	-1.26121	2.39697	17.863	17.863	17.863	1.48297	0.357752	14.9252	45.7512	7.59006
statin 30	16.212	16.212	16.212	-0.167963	1.12347	18.2852	18.2852	18.2852	1.90518	0.266983	23.7641
statin 30	15.3261	15.3261	15.3261	-1.05389	2.07612	17.9473	17.9473	17.9473	1.56729	0.337441	16.2534
statin 30	15.8139	15.8139	15.8139	-0.566057	1.48047	17.4441	17.4441	17.4441	1.06407	0.478279	32.3059
statin 30	15.9721	15.9721	15.9721	-0.407924	1.32678	17.5003	17.5003	17.5003	1.12032	0.459991	34.6698
statin 100	16.5559	16.5559	16.5559	0.175946	0.885187	16.471	16.471	17	0.62	0.650671	73.5066	51.1454	5.76556
statin 100	16.3764	16.3764	16.3764	-0.00361522	1.00251	17.3297	17.3297	17.3297	0.949704	0.517739	51.6443	78.6988	8.87162
statin 100	15.4893	15.4893	15.4893	-0.890724	1.85411	16.2128	16.2128	16.2128	-0.167246	1.12291	60.5635
statin 100	16.1751	16.1751	16.1751	-0.204903	1.15261	17.3057	17.3057	17.3057	0.925718	0.526418	45.6719
statin 100	15.4785	15.4785	15.4785	-0.901519	1.86803	16.7707	16.7707	16.7707	0.390749	0.762733	40.8309
statin 100	15.4336	15.4336	15.4336	-0.946439	1.92711	16.9624	16.9624	16.9624	0.582417	0.667844	34.6552

[truncated: 10 more sheets: PCR-Osta, PCR-Ostb, PCR-Bmal1, PCR-Npas2, PCR-cry1, PCR-Per3, PCR-Per2, PCR-Tef, PCR-Dbp, PCR-Nr1d1]
